# Supplementary material for: Synbiotic Diet Prevents Escherichia coli Lipopolysaccharide-Induced Gut Dysbiosis and Intestinal Disruption After Weaning in Piglets
Source: Curr Issues Mol Biol. 2026 Mar 11;48(3):298. doi: 10.3390/cimb48030298 (PMC13025845; doi:10.3390/cimb48030298)
Supplement: Supplementary file 1 [file cimb-48-00298-s001.zip]

Archive with 1 entries (1 files):
- Synbiotic diet prevents LPS 2026 supplementary.pdf
